# Supplementary material for: Alpha-Emitter Radiopharmaceuticals and External Beam Radiotherapy: A Radiobiological Model for the Combined Treatment
Source: Cancers (Basel). 2022 Feb 21;14(4):1077. doi: 10.3390/cancers14041077 (PMC8870677; doi:10.3390/cancers14041077)
Supplement: Supplementary file 1 [file cancers-14-01077-s001.zip]

Archive with 1 entries (1 files):
- cancers-1565763-supplementary.pdf
